# Supplementary material for: Impact of Hyponatremia on COVID-19-Related Outcomes: A Retrospective Analysis
Source: Biomedicines. 2024 Sep 2;12(9):1997. doi: 10.3390/biomedicines12091997 (PMC11444129; doi:10.3390/biomedicines12091997)
Supplement: Supplementary file 1 [file biomedicines-12-01997-s001.zip]

Archive with 1 entries (1 files):
- biomedicines-3150828-supplementary.pdf
